# Supplementary material for: Mapping Spatial Variability of Soil Salinity in a Coastal Paddy Field Based on Electromagnetic Sensors
Source: PLoS One. 2015 May 28;10(5):e0127996. doi: 10.1371/journal.pone.0127996 (PMC4447356; doi:10.1371/journal.pone.0127996)
Supplement: S1 File — 19 soil calibration points were sampled with recorded ECa measurements for the vertical (EM38v) and horizontal (EM38h) modes, respectively. (XLSX) [file pone.0127996.s001.xlsx]

## Sheet: Three years data
X	Y	2009	2010	2011
286475	3.34033e+06	106.3	32.1302	32.2616
286473	3.34034e+06	119	41.869	44.6654
286471	3.34035e+06	128	45.1564	46.5306
286469	3.34035e+06	119.6	43.9379	45.0782
286468	3.34036e+06	120.3	54.7722	49.9004
286466	3.34037e+06	118.1	55.6207	51.2641
286464	3.34037e+06	123.9	54.3277	51.3433
286463	3.34038e+06	107	62.1006	57.4003
286461	3.34039e+06	114	56.4063	51.4402
286459	3.3404e+06	127.6	60.7435	52.6277
286457	3.34041e+06	120.6	67.438	56.0015
286454	3.34041e+06	133.3	52.3721	52.998
286452	3.34042e+06	125.6	46.7621	55.1512
286450	3.34043e+06	112.1	51.765	55.0499
286449	3.34043e+06	111.7	59.0709	61.1574
286447	3.34044e+06	127.3	56.5893	59.4458
286445	3.34045e+06	130.6	58.8388	51.165
286443	3.34046e+06	118.9	61.3049	37.588
286453	3.34046e+06	127.7	129.184	99.7645
286467	3.34046e+06	118.6	106.457	100.458
286455	3.34045e+06	128.8	137.47	120.954
286477	3.34046e+06	119.1	130.583	111.869
286457	3.34045e+06	187.2	136	128.085
286458	3.34044e+06	172.2	136.134	130.561
286462	3.34043e+06	183.8	136.691	144.406
286463	3.34042e+06	175.3	130.905	136.857
286466	3.34041e+06	175.7	137.02	144.146
286465	3.34041e+06	165.8	137.827	128.491
286466	3.3404e+06	147.6	142.995	123.004
286470	3.34039e+06	153.7	148.493	130.129
286472	3.34039e+06	171.1	150.117	132.373
286473	3.34038e+06	176	148.141	124.187
286475	3.34037e+06	172.6	146.717	120.282
286477	3.34036e+06	179.3	146.146	115.454
286479	3.34036e+06	157.5	145.294	108.861
286480	3.34035e+06	139.4	144.795	109.833
286481	3.34035e+06	144.4	144.329	110.071
286482	3.34035e+06	152.3	137.348	106.581
286483	3.34034e+06	165.1	128.841	93.2945
286484	3.34033e+06	107.8	76.2295	59.3734
286498	3.34033e+06	133.9	124.802	106.545
286497	3.34034e+06	179	137.782	131.327
286496	3.34035e+06	171.5	140.526	146.059
286492	3.34036e+06	170.7	144.214	152.96
286492	3.34036e+06	179.7	149.834	157.567
286488	3.34037e+06	177.9	148.125	160.765
286487	3.34038e+06	173.9	152.674	162.816
286485	3.34038e+06	185.5	154.711	165.694
286482	3.3404e+06	178.8	160.456	168.881
286480	3.3404e+06	190.1	160.385	169.465
286478	3.34041e+06	199.6	152.451	168.147
286475	3.34042e+06	204.3	147.067	166.069
286473	3.34043e+06	198.2	146.854	162.946
286472	3.34044e+06	190	151.229	158.052
286470	3.34045e+06	172.3	152.113	151.851
286490	3.34045e+06	185.8	133.156	132.782
286488	3.34046e+06	191.5	97.4174	98.2906
286469	3.34045e+06	199.6	142.364	135.628
286498	3.34046e+06	193.5	95.6476	104.269
286510	3.34046e+06	125.8	147.358	113.018
286500	3.34045e+06	180.2	145.846	127.777
286504	3.34044e+06	186.6	172.475	151.035
286494	3.34044e+06	168	146.117	146.371
286496	3.34044e+06	188.3	149.102	150.388
286498	3.34043e+06	190.6	155.945	153.035
286499	3.34042e+06	194.4	155.145	154.558
286500	3.34042e+06	205.6	155.901	155.25
286503	3.34041e+06	211.9	146.256	155.644
286504	3.3404e+06	209.9	152.377	156.262
286506	3.34039e+06	208.8	152.16	154.191
286508	3.34038e+06	201.5	139.548	149.99
286511	3.34038e+06	200.4	133.249	144.18
286513	3.34037e+06	211.2	130.817	139.886
286515	3.34036e+06	206.9	130.668	138.905
286516	3.34035e+06	198.8	128.615	141.533
286517	3.34035e+06	184.9	127.713	139.797
286519	3.34034e+06	204.4	124.641	125.952
286508	3.34035e+06	186.7	119.124	138.956
286500	3.34033e+06	53.1	54.1138	59.6597
286579	3.34046e+06	93.2	128.664	90.4245
286512	3.34033e+06	163.7	71.219	86.3644
286510	3.34034e+06	184.1	122.998	125.483
286522	3.34033e+06	188.5	75.2811	89.5817
286505	3.34036e+06	192.5	133.971	152.115
286502	3.34037e+06	197.6	145.663	157.051
286501	3.34037e+06	209.2	142.983	155.701
286499	3.34038e+06	204.5	141.88	158.606
286499	3.34039e+06	210.6	155.651	158.324
286493	3.3404e+06	191.9	156.727	163.969
286491	3.34041e+06	201.9	151.58	161.719
286488	3.34042e+06	196.4	147.41	156.737
286486	3.34042e+06	207.3	152.396	150.719
286485	3.34043e+06	192.9	144.452	151.439
286483	3.34044e+06	200.4	142.691	150.262
286481	3.34044e+06	201.5	144.421	150.042
286478	3.34045e+06	188.6	138.468	140.991
286491	3.34045e+06	190.2	141.409	143.631
286503	3.34045e+06	105	175.949	143.376
286513	3.34045e+06	188.2	179.609	140.067
286514	3.34045e+06	193.5	183.532	149.685
286516	3.34044e+06	210.9	184.982	156.62
286506	3.34043e+06	206.8	174.29	154.72
286508	3.34043e+06	207.7	179.023	156.251
286509	3.34042e+06	187.4	178.491	156.468
286511	3.34042e+06	175.6	168.609	153.754
286513	3.34041e+06	204.1	161.408	152.947
286513	3.3404e+06	206.7	161.894	153.587
286514	3.3404e+06	202.9	167.707	152.398
286516	3.34039e+06	212.8	174.643	151.981
286517	3.34039e+06	224.9	169.277	151.353
286544	3.34038e+06	216	195.483	169.03
286519	3.34038e+06	195.6	158.309	144.934
286522	3.34037e+06	188.5	152.639	135.763
286523	3.34037e+06	212.2	153.672	135.745
286526	3.34036e+06	196.9	170.271	144.988
286529	3.34035e+06	94.1	168.087	145.701
286531	3.34034e+06	71.5	148.661	129.838
286536	3.34036e+06	161.5	189.427	157.374
286534	3.34036e+06	191.8	187.676	155.662
286533	3.34037e+06	201	184.765	156.679
286532	3.34038e+06	214.5	179.539	160.51
286530	3.34038e+06	208.2	177.322	161.498
286529	3.34039e+06	205.8	183.986	163.583
286527	3.34039e+06	186.2	186.567	162.802
286525	3.3404e+06	188.8	184.004	159.823
286524	3.34041e+06	196.9	178.249	156.824
286522	3.34041e+06	201.2	176.618	157.144
286520	3.34042e+06	187.4	181.649	158.409
286518	3.34043e+06	205.9	185.805	158.27
286526	3.34045e+06	209.9	177.264	155.406
286530	3.34043e+06	211.5	188.057	163.703
286529	3.34044e+06	191.3	183.727	162.671
286540	3.34046e+06	189	151.143	119.583
286522	3.34046e+06	138.1	96.6038	102.308
286543	3.34045e+06	120.5	182.471	161.026
286545	3.34045e+06	176.8	182.743	169.146
286532	3.34046e+06	186.6	176.408	118.644
286534	3.34045e+06	214.9	184.742	152.142
286537	3.34044e+06	211.2	197.707	168.359
286541	3.34043e+06	187.3	195.285	170.51
286534	3.34042e+06	185.2	191.241	163.852
286536	3.34041e+06	195.1	195.166	166.281
286538	3.3404e+06	219.7	201.844	168.005
286542	3.34038e+06	219.2	192.305	169.906
286555	3.34038e+06	220.4	201	166.805
286557	3.34037e+06	190.7	203.63	164.361
286566	3.34038e+06	206.3	192.33	160.365
286567	3.34037e+06	212.5	190.004	160.319
286549	3.34036e+06	216.4	198.162	161.63
286552	3.34035e+06	212	185.735	155.891
286552	3.34035e+06	226.7	179.695	148.72
286538	3.34035e+06	94	189.214	153.373
286532	3.34033e+06	115.5	111.46	95.8964
286541	3.34035e+06	145.4	189.026	147.654
286553	3.34034e+06	195.9	174.195	130.743
286565	3.34034e+06	209.8	187.716	128.852
286564	3.34035e+06	149.2	191.093	146.107
286562	3.34036e+06	174.9	193.108	155.503
286547	3.34037e+06	183.2	200.719	167.084
286561	3.34036e+06	194.6	199.306	161.622
286553	3.34039e+06	189.5	201.641	170.116
286540	3.34039e+06	209.1	193.689	170.298
286549	3.3404e+06	195.6	206.723	173.317
286545	3.34042e+06	186.3	201.788	170.887
286532	3.34042e+06	192.1	187.669	163.993
286552	3.34042e+06	166.4	190.41	168.588
286535	3.34045e+06	177.8	190.599	163.599
286548	3.34044e+06	171.5	186.957	170.362
286525	3.34045e+06	138.1	160.695	140.621
286549	3.34046e+06	160.5	164.127	129.394
286552	3.34046e+06	171.1	180.267	158.946
286551	3.34043e+06	180.8	191.838	168.668
286561	3.34043e+06	179.6	192.376	157.616
286554	3.34041e+06	181.3	193.828	171.411
286558	3.34041e+06	202.2	192.59	171.992
286560	3.3404e+06	210.1	188.824	170.256
286562	3.34039e+06	193.4	190.099	168.147
286564	3.34039e+06	207.7	187.333	163.623
286569	3.3404e+06	195.4	186.881	166.475
286575	3.34039e+06	188.5	189.148	152.824
286568	3.34036e+06	202.3	190.471	157.143
286572	3.34036e+06	192.9	186.413	149.627
286575	3.34035e+06	178.3	190.21	140.604
286567	3.34034e+06	141.8	146.34	102.327
286555	3.34034e+06	173.5	168.152	108.38
286542	3.34034e+06	56.8	183.468	130.833
286544	3.34033e+06	115.4	146.241	104.485
286585	3.34035e+06	157.8	174.118	129.813
286591	3.34036e+06	168.9	158.48	113.097
286589	3.34037e+06	178.9	158.638	114.762
286578	3.34038e+06	180.3	178.285	148.846
286573	3.34039e+06	183.5	187.565	158.094
286563	3.34042e+06	185.6	193.457	159.898
286568	3.34043e+06	184.4	172.205	146.816
286566	3.34044e+06	179	181.007	151.257
286565	3.34045e+06	213.6	184.052	154.202
286562	3.34045e+06	184.4	190.946	155.269
286560	3.34046e+06	179.8	190.126	149.54
286570	3.34046e+06	190.3	189.268	119.648
286566	3.34046e+06	168.5	169.499	112.742
286554	3.34045e+06	173.3	177.556	164.315
286556	3.34044e+06	167.7	181.065	166.371
286559	3.34043e+06	160.5	188.428	160.198
286571	3.34042e+06	141.2	177.5	137.919
286574	3.34041e+06	181	181.222	143.919
286577	3.34041e+06	176.8	181.987	147.502
286579	3.3404e+06	175.9	182.935	145.268
286581	3.34039e+06	178.7	179.067	139.074
286583	3.34039e+06	177.1	175.996	135.143
286590	3.3404e+06	196.9	154.818	104.21
286586	3.34038e+06	185.3	163.665	128.791
286595	3.34038e+06	178.9	129.889	91.0919
286600	3.34036e+06	180.1	118.685	82.3296
286583	3.34036e+06	181	169.808	131.524
286602	3.34035e+06	173.5	131.095	90.689
286594	3.34035e+06	168.1	155.167	108.752
286587	3.34035e+06	177.8	175.84	127.671
286577	3.34034e+06	75.8	159.832	99.2581
286588	3.34034e+06	85.2	163.755	114.118
286597	3.34035e+06	150	159.522	106.777
286604	3.34034e+06	152	142.208	83.3557
286603	3.34035e+06	166.9	142.537	90.6375
286602	3.34036e+06	171.6	120.65	85.8041
286579	3.34037e+06	174.7	173.653	141.504
286597	3.34037e+06	177.6	121.49	81.8579
286592	3.34039e+06	177.7	141.001	98.694
286587	3.34041e+06	169.6	155.319	104.867
286586	3.34041e+06	178.1	140.011	99.9868
286580	3.34042e+06	166.6	154.031	114.171
286578	3.34043e+06	173.7	160.259	115.287
286576	3.34043e+06	161.5	170.032	120.839
286575	3.34044e+06	169.3	174.053	121.897
286572	3.34045e+06	141.8	181.239	120.844
286558	3.34044e+06	125.1	190.052	163.297
286577	3.34046e+06	51.3	121.802	87.1299
286582	3.34045e+06	55.8	124.616	90.5273
286585	3.34044e+06	52.3	120.063	93.1355
286587	3.34043e+06	52.1	118.563	94.4623
286589	3.34043e+06	55.6	113.784	87.6957
286592	3.34042e+06	57.2	96.6858	85.0694
286595	3.34041e+06	54.5	89.5563	88.4958
286598	3.3404e+06	55.6	99.5984	83.604
286600	3.34039e+06	55.6	95.7481	77.9319
286602	3.34038e+06	60.7	92.8868	71.6136
286604	3.34037e+06	58.4	85.3566	68.8564
286607	3.34037e+06	60.4	89.0034	70.7315
286608	3.34036e+06	61.4	95.9128	75.7244
286610	3.34035e+06	59.3	97.7057	77.5472
286611	3.34034e+06	58.6	104.643	77.3065
286614	3.34034e+06	57.7	95.1579	72.1845
286599	3.34034e+06	54.7	172.343	97.7076

## Sheet: validation data
ECa		EC1:5
ECv	ECh	0~20	20~40	40~60	60~80
95.5	100.125	580	483	426	371
259.375	229.625	1280	1395	1455	1394
306.75	273.625	1237	1488	1381	1372
291.375	277.875	1558	1488	1404	1294
119.25	102.875	589	591	396	432
329.625	292.5	1486	1537	1502	1445
128.125	105.625	584	434	405	443
182.625	163	683	578	591	562
95.375	80.625	662	495	407	403
204.125	146.75	703	503	495	561
220	195.5	793	824	906	955
103.5	99.5	668	482	442	386
175.375	149	816	632	634	612
144.75	115.625	731	446	412	379
231.5	192.625	935	904	959	889
84	78	584	393	427	363
138.125	107.625	485	430	301	566
120.75	99	549	461	421	380
137.75	127.75	724	526	375	411
